# Supplementary material for: Whole-Genome Resequencing Analysis Reveals Insights into Sex Determination and Gene Loci Associated with Sex Differences in Procambarus clarkii
Source: Int J Mol Sci. 2026 Jan 17;27(2):938. doi: 10.3390/ijms27020938 (PMC12842422; doi:10.3390/ijms27020938)
Supplement: Supplementary file 1 [file ijms-27-00938-s001.zip]

Archive with 6 entries (6 files):
- Supplementary Material S1.pdf
- Supplementary Material S2.pdf
- Supplementary Material S3.pdf
- Supplementary Material S4.pdf
- Supplementary Material S5.pdf
- Supplementary Material S6.pdf
